# Supplementary material for: Patrilineal Perspective on the Austronesian Diffusion in Mainland Southeast Asia
Source: PLoS One. 2012 May 7;7(5):e36437. doi: 10.1371/journal.pone.0036437 (PMC3346718; doi:10.1371/journal.pone.0036437)
Supplement: Table S5 — General information of additional populations analyzed in haplogroups R-M17 and R-M124. (XLS) [file pone.0036437.s006.xls]

## Sheet: TableS4
Table S5 General information of additional populations analyzed in haplogroups R-M17 and R-M124.
Region	Population	Size	Language	R-M17	R-M124	Reference
West Asia	United Arab Emirates	164	Afroasiatic	11		CadenasAM2008EJHG
West Asia	Qatar	72	Afroasiatic	5	1*	CadenasAM2008EJHG
West Asia	Aniza	21	Afroasiatic	1		MohammadT2009Heredity
West Asia	Awazim	37	Afroasiatic		1	MohammadT2009Heredity
West Asia	Shimar	21	Afroasiatic	9		MohammadT2009Heredity
Pakistan	Balochi	25	Indo-European	7	3	SenguptaS2006AmJHumGenet
Pakistan	Brahui	25	Akin to Dravidian	6	3	SenguptaS2006AmJHumGenet
Pakistan	Burusho	20	Burushaski	2	3	SenguptaS2006AmJHumGenet
Pakistan	Kalash	20	Indo-European	4		SenguptaS2006AmJHumGenet
Pakistan	Makrani	20	Indo-European	5	2	SenguptaS2006AmJHumGenet
Pakistan	Pathan	20	Indo-European	8		SenguptaS2006AmJHumGenet
Pakistan	Sindhi	21	Indo-European	11	1	SenguptaS2006AmJHumGenet
Pakistan	Hazara	25	Indo-European		1	SenguptaS2006AmJHumGenet
North India	Chamar	18	Indo-European	7	2	SenguptaS2006AmJHumGenet
North India	Muslim	19	Indo-European	11	6	SenguptaS2006AmJHumGenet
North India	Rajput	29	Indo-European	9	4	SenguptaS2006AmJHumGenet
North India	Uttar Pradesh Brahmin	14	Indo-European	5	1	SenguptaS2006AmJHumGenet
West India	Mahadeo-Koli	50	Indo-European	13	6	ThankarajK2010PLoSONE
West India	Thakur	48	Indo-European	14	2	ThankarajK2010PLoSONE
West India	Koknasth Brahmin	25	Indo-European	12	5	SenguptaS2006AmJHumGenet
West India	Maratha	20	Indo-European	2	4	SenguptaS2006AmJHumGenet
West India	Nav Buddha	14	Indo-European	3		SenguptaS2006AmJHumGenet
Central India	Halba	21	Indo-European	4		SenguptaS2006AmJHumGenet
East India	Agharia	10	Indo-European	1	3	SenguptaS2006AmJHumGenet
East India	Gaud	5	Indo-European	1		SenguptaS2006AmJHumGenet
East India	Lodha	20	Austro-Asiatic		7	SenguptaS2006AmJHumGenet
East India	Mahishya	13	Indo-European	1	2	SenguptaS2006AmJHumGenet
East India	Tanti	7	Indo-European	3	3	SenguptaS2006AmJHumGenet
East India	West Bengal Brahmin	18	Indo-European	13	4	SenguptaS2006AmJHumGenet
Northeast India	Jamatia	30	Tibeto-Burman	2	2	SenguptaS2006AmJHumGenet
Northeast India	Mog	5	Tibeto-Burman	1	2	SenguptaS2006AmJHumGenet
Northeast India	Tripuri	21	Tibeto-Burman	1*	1	SenguptaS2006AmJHumGenet
South India	Ambalakarar	29	Dravidian	4		SenguptaS2006AmJHumGenet
South India	Irula	30	Dravidian		3	SenguptaS2006AmJHumGenet
South India	Iyengar	30	Dravidian	9	3	SenguptaS2006AmJHumGenet
South India	Iyer	30	Dravidian	8	3	SenguptaS2006AmJHumGenet
South India	Kota	16	Dravidian	2	4	SenguptaS2006AmJHumGenet
South India	Konda Reddy	30	Dravidian	2	2	SenguptaS2006AmJHumGenet
South India	Pallan	29	Dravidian	7	4	SenguptaS2006AmJHumGenet
South India	Toda	8	Dravidian	1		SenguptaS2006AmJHumGenet
South India	Vanniyar	25	Dravidian	2	3	SenguptaS2006AmJHumGenet
South India	Vellalar	31	Dravidian	4		SenguptaS2006AmJHumGenet
Note:
*: the Y-STR data were not available;
The numbers in bold means that there're some lineages sharing the same Y-STRs haplotypes with those in the Chams.
